# Supplementary material for: A New Supramolecular Tetraruthenated Cobalt (II) Porphyrazine Displaying Outstanding Electrocatalytical Performance in Oxygen Evolution Reaction
Source: Molecules. 2022 Jul 19;27(14):4598. doi: 10.3390/molecules27144598 (PMC9318768; doi:10.3390/molecules27144598)
Supplement: Supplementary file 1 [file molecules-27-04598-s001.zip]

Archive with 1 entries (1 files):
- molecules-1817313-supplementary.pdf
